# Supplementary material for: Safety, immunogenicity, and optimal dosing of VLPCOV-02, a SARS-CoV-2 saRNA vaccine with modified 5-methylcytosine base
Source: iScience. 2026 Jan 21;29(2):114766. doi: 10.1016/j.isci.2026.114766 (PMC12907056; doi:10.1016/j.isci.2026.114766)
Supplement: Table S1. Serum neutralizing antibody titers against SARS-CoV-2 RBD protein, related to Figure 3 [file mmc2.xlsx]

## Sheet: Table S1
Table S1. Serum neutralizing antibody titers against SARS-CoV-2 RBD protein, related to Figure 3
		Non-Elderly				Elderly				Overall
		VLPCOV-02		Comirnaty RTU		VLPCOV-02		Comirnaty RTU		VLPCOV-02		Comirnaty RTU
		3 µg	7.5 µg	30 µg		3 µg	7.5 µg	30 µg		3 µg	7.5 µg	30 µg
	Week 0
	Number of Participants	48	50	50		51	53	49		99	103	99
	GMT	11363.9	9480.7	6604.7		10757.2	10419.8	8946.6		11047.2	9952.9	7675.2
	95% CI	8012.1–16117.8	6493.3–13842.7	4417.5–9875.0		7515.6–15397.0	7537.2–14404.8	6348.3–12608.3		8635.6–14132.4	7798.3–12702.7	5907.1–9972.6
	Week 4
	Number of Participants	48	50	49		51	53	49		99	103	98
	GMT	35123.9	43981.7	24743.1		30341	41622.3	29115.5		32572.6	42751.4	26840.4
	95% CI	29043.4–42477.3	34698. 6–55748.3	19075.6–32094.3		24340.0–37821.5	33497.3–51718.1	23462.4–36130.6		28192.9–37632.6	36512.2–50056.7	22717.1–31712.0
	Week 8
	Number of Participants	45	49	47		48	51	46		93	100	93
	GMT	35439.3	41007.4	20259.2		28125.8	41113.8	23009.1		31454	41061.7	21575.7
	95% CI	29473.4–42613.0	32475.9–51780.3	15237.4–26936.1		22216.6–35606.7	33015.0–51199.4	17940.2–29510.3		27072.4–36544.8	35091.3–48047.8	17908.6–25993.7
	Week 13
	Number of Participants	43	44	42		48	49	46		91	93	88
	GMT	31075.1	37442.7	16745.8		23292.5	34243.9	17782.6		26691.6	35721.7	17280
	95% CI	25586.7–37740.8	29707.0–47192.9	12995.4–21578.5		18150.0–29891.9	27217.6–43084	13688.1–23101.9		22738.3–31332.2	30428.9–41935.2	14446.3–20669.4
	Week 26
	Number of Participants	40	41	36		48	48	44		88	89	80
	GMT	22207.9	27567.6	11835		17279.6	23868.8	11334.8		19367.2	25506.7	11557.2
	95% CI	18072.4–27289.8	21508.2–35334.1	8856.3–15815.5		13262.3–22513.8	18680.4–30498.1	8416.4–15265.1		16325.0–22976.5	21475.8–30294.2	9416.1–14185.1
	Week 39
	Number of Participants	27	32	26		38	41	38		65	73	64
	GMT	21116.8	22065.5	10219.2		12811.2	17193.2	8525		15766.8	19180.4	9176.5
	95% CI	16479.5–27059.0	16472.9–29556.9	6919.2–15093.0		9156.3–17925.0	12797.7–23098.4	5937.8–12239.7		12589.5–19746.1	15599.1–23583.8	7070.8–11909.3
	Week 52
	Number of Participants	24	30	21		32	33	34		56	63	55
	GMT	19308.9	18749.3	8149.5		13794.3	14099.1	6714.4		15933	16148.8	7229.8
	95% CI	14701.9–25359.7	13810.7–25453.8	5108.9–12999.6		9894.2–19231.7	10083.1–19714.6	4490.1–10040.5		12773.1–19874.4	12900.0–20215.9	5369.1–9735.4
