# Supplementary material for: Safety, immunogenicity, and optimal dosing of VLPCOV-02, a SARS-CoV-2 saRNA vaccine with modified 5-methylcytosine base
Source: iScience. 2026 Jan 21;29(2):114766. doi: 10.1016/j.isci.2026.114766 (PMC12907056; doi:10.1016/j.isci.2026.114766)
Supplement: Table S2. Serum neutralizing antibody titers against SARS-CoV-2 variants, related to Figure 4 [file mmc3.xlsx]

## Sheet: Figure S2
Table S2. Serum neutralizing antibody titers against SARS-CoV-2 variants, related to Figure 4
		Non-Elderly				Elderly				Overall
		VLPCOV-02		Comirnaty RTU		VLPCOV-02		Comirnaty RTU		VLPCOV-02		Comirnaty RTU
		3 µg	7.5 µg	30 µg		3 µg	7.5 µg	30 µg		3 µg	7.5 µg	30 µg
	Omicron Variant BA.5
	Week 0
	Number of Participants	48	50	50		51	53	49		99	103	99
	GMT	151	101.3	91.9		94.2	79	78.9		118.4	89.1	85.2
	95% CI	101.7–224.3	71.3–143.8	61.4–137.6		60.9–145.5	53.4–116.9	50.3–123.7		88.3–158.8	68.7–115.6	63.3–114.7
	Estimated Ratio of GMT to Comirnaty RTU	1.6	1.1	-		1.2	1	-		1.4	1	-
	95% CI	0.9–2.9	0.7–1.9	-		0.6–2.2	0.6–1.8	-		0.9–2.1	0.7–1.5	-
	Week 4
	Number of Participants	48	50	49		51	53	49		99	103	98
	GMT	472.6	471.8	443		320	350.7	329.2		386.6	405	381.9
	95% CI	358.9–622.2	350.1–635.7	295.6–664.0		225.8–453.5	248.7–494.4	239.7–452.1		309.2–483.3	322.9–507.9	296.2–492.4
	Estimated Ratio of GMT to Comirnaty RTU	1.1	1.1	-		1	1.1	-		1	1.1	-
	95% CI	0.7–1.7	0.6–1.7	-		0.6–1.6	0.7–1.7	-		0.7–1.4	0.8–1.5	-
	Week 8
	Number of Participants	45	49	47		48	51	46		93	100	93
	GMT	485	412.8	360.1		281	311.4	275.2		365.9	357.5	315.3
	95% CI	369.7–636.3	300.8–566.5	239.5–541.3		194.4–406.1	216.5–448.0	187.2–404.7		289.7–462.3	281.5–454.1	239.0–415.8
	Estimated Ratio of GMT to Comirnaty RTU	1.3	1.1	-		1	1.1	-		1.2	1.1	-
	95% CI	0.8–2.2	0.7–1.9	-		0.6–1.7	0.7–1.9	-		0.8–1.7	0.8–1.6	-
	Week 13
	Number of Participants	43	44	42		48	49	46		91	93	88
	GMT	456.2	489.6	353.3		250.3	320	213		332.4	391.3	271.2
	95% CI	333.4–624.2	358.3–669.1	223.3–559.1		174.1–359.9	223.5–458.2	144.7–313.7		260.0–425.0	308.0–497.3	201.5–365.0
	Estimated Ratio of GMT to Comirnaty RTU	1.3	1.4	-		1.2	1.5	-		1.2	1.4	-
	95% CI	0.7–2.2	0.8–2.4	-		0.7–2.0	0.9–2.5	-		0.8–1.8	1.0–2.1	-
	Week 26
	Number of Participants	40	41	36		48	48	44		88	89	80
	GMT	337.1	320	222		201.6	195.8	128.3		254.7	245.6	164.2
	95% CI	245.0–463.7	231.3–442.7	140.5–350.6		139.9–290.4	135.7–282.6	83.0–198.3		198.8–326.2	191.5–314.8	119.9–225.0
	Estimated Ratio of GMT to Comirnaty RTU	1.5	1.4	-		1.6	1.5	-		1.6	1.5	-
	95% CI	0.9–2.6	0.8–2.5	-		0.9–2.7	0.9–2.7	-		1.0–2.3	1.0–2.2	-
	Week 39
	Number of Participants	27	32	26		38	41	38		65	73	64
	GMT	296.3	198.7	164.3		111.1	118	86.1		167	148.3	111.9
	95% CI	192.3–456.6	122.3–322.8	95.8–281.9		75.3–163.8	78.6–177.2	54.4–136.1		122.9–226.8	108.7–202.3	78.9–158.7
	Estimated Ratio of GMT to Comirnaty RTU	1.8	1.2	-		1.3	1.4	-		1.5	1.3	-
	95% CI	0.9–3.5	0.6–2.5	-		0.7–2.3	0.8–2.5	-		0.9–2.4	0.8–2.1	-
	Week 52
	Number of Participants	24	30	21		32	33	34		56	63	55
	GMT	261.4	160	127		128.8	96.6	66.6		174.5	122.9	85.2
	95% CI	176.9–386.3	104.1–245.9	64.9–248.6		79.3–209.3	59.3–157.6	40.6–109.3		125.6–242.3	88.8–170.0	57.4–126.5
	Estimated Ratio of GMT to Comirnaty RTU	2.1	1.3	-		1.9	1.5	-		2	1.4	-
	95% CI	1.0–4.3	0.6–2.6	-		1.0–3.8	0.7–2.9	-		1.2–3.4	0.9–2.4	-
	Gamma Variant
	Week 0
	Number of Participants	48	50	50		51	53	49		99	103	99
	GMT	281	220.1	176.3		240.5	216.2	192.3		259.4	218.1	184
	95% CI	195.8–403.2	155.5–311.5	123.0–252.8		161.6–358.1	148.5–314.7	120.2–307.7		198.9–338.2	169.5–280.6	137.7–246.0
	Estimated Ratio of GMT to Comirnaty RTU	1.6	1.2	-		1.3	1.1	-		1.4	1.2	-
	95% CI	1.0–2.6	0.8–2.0	-		0.7–2.3	0.6–2.0	-		1.0–2.1	0.8–1.7	-
	Week 4
	Number of Participants	48	50	49		51	53	49		99	103	98
	GMT	958.9	1161.6	769.2		723.3	842.3	658.4		829.3	984.5	711.6
	95% CI	745.3–1233.7	862.4–1564.7	543.8–1088.0		545.0–959.9	645.7–1098.8	478.1–906.6		686.4–1001.8	807.6–1200.3	564.2–897.6
	Estimated Ratio of GMT to Comirnaty RTU	1.2	1.5	-		1.1	1.3	-		1.2	1.4	-
	95% CI	0.8–1.9	1.0–2.4	-		0.7–1.7	0.9–1.9	-		0.9–1.6	1.0–1.9	-
	Week 8
	Number of Participants	45	49	47		48	51	46		93	100	93
	GMT	844.5	837.3	462.7		595.4	675.8	419.7		705.1	750.6	440.9
	95% CI	643.7–1107.9	639.8–1095.8	327.9–652.9		432.6–819.6	520.5–877.4	293.9–599.5		571.5–869.9	623.7–903.4	345.7–562.3
	Estimated Ratio of GMT to Comirnaty RTU	1.8	1.8	-		1.4	1.6	-		1.6	1.7	-
	95% CI	1.2–22.8	1.2–2.8	-		0.9–2.3	1.0–2.5	-		1.2–2.2	1.3–2.3	-
	Week 13
	Number of Participants	43	44	42		48	49	46		91	93	88
	GMT	1089.4	1183	589.3		794.8	837.3	518.3		922.5	986.1	551
	95% CI	834.4–1422.5	933.3–1499.6	413.4–840.0		597.6–1057.0	628.5–1115.5	355.1–756.3		758.9–1121.4	817.0–1190.2	426.9–711.3
	Estimated Ratio of GMT to Comirnaty RTU	1.8	2	-		1.5	1.6	-		1.7	1.8	-
	95% CI	1.2–2.9	1.3–3.0	-		1.0–2.4	1.0–2.6	-		1.2–2.3	1.3–2.4	-
	Week 26
	Number of Participants	40	41	36		48	48	44		88	89	80
	GMT	607.6	757.9	352.3		439.7	530.5	269.1		509.3	625.2	303.8
	95% CI	469.5–786.3	570.3–1007.1	231.5–536.3		326.9–591.3	397.0–708.8	189.7–381.6		417.5–621.3	510.1–766.3	233.0–396.1
	Estimated Ratio of GMT to Comirnaty RTU	1.7	2.2	-		1.6	2	-		1.7	2.1	-
	95% CI	1.1–2.8	1.3–3.5	-		1.0–2.6	1.3–3.1	-		1.2–2.3	1.5–2.9	-
	Week 39
	Number of Participants	27	32	26		38	41	38		65	73	64
	GMT	446.8	388.9	272.7		243.4	244.2	135.8		313.2	299.4	180.2
	95% CI	314.3–635.0	282.7–534.9	166.0–448.0		163.4–362.5	167.7–355.4	87.6–210.4		237.2–413.7	232.5–385.7	129.4–251.1
	Estimated Ratio of GMT to Comirnaty RTU	1.6	1.4	-		1.8	1.8	-		1.7	1.7	-
	95% CI	0.9–3.0	0.8–2.5	-		1.0–3.2	1.0–3.2	-		1.1–2.7	1.1–2.5	-
	Week 52
	Number of Participants	24	30	21		32	33	34		56	63	55
	GMT	403.2	291.8	170.9		226.3	160	98.1		289.8	213	121.3
	95% CI	289.7–561.1	205.3–414.6	92.5–315.9		147.1–348.0	105.0–243.8	61.0–157.7		217.7–385.9	161.0–281.8	83.7–175.7
	Estimated Ratio of GMT to Comirnaty RTU	2.4	1.7	-		2.3	1.6	-		2.4	1.8	-
	95% CI	1.2–4.5	0.9–3.2	-		1.2–4.3	0.9–3.0	-		1.5–3.8	1.1–2.8	-
	Wuhan (wild type)
	Week 0
	Number of Participants	48	50	50		51	53	49		99	103	99
	GMT	1107.9	868.2	745.4		1002.2	1011.5	640		1052.1	939.2	691.2
	95% CI	782.9–1567.9	597.5–1261.6	521.8–1064.8		704.4–1426.1	753.2–1358.5	452.3–905.7		824.7–1342.2	744.1–1185.5	541.0–883.1
	Estimated Ratio of GMT to Comirnaty RTU	1.5	1.2	-		1.6	1.6	-		1.5	1.4	-
	95% CI	0.9–2.4	0.7–1.9	-		1.0–2.6	1.0–2.5	-		1.1–2.1	1.0–1.9	-
	Week 4
	Number of Participants	48	50	49		51	53	49		99	103	98
	GMT	3272.3	3377.9	2786.8		2424.5	2917.7	2949		2803.9	3132.7	2866.7
	95% CI	2546.4–4205.1	2660.4–4289.0	2000.0–3883.1		1872.9–3138.7	2294.9–3709.4	2259.3–3849.3		2343.1–3355.4	2650.5–3702.6	2326.1–3533.1
	Estimated Ratio of GMT to Comirnaty RTU	1.2	1.2	-		0.8	1	-		1	1.1	-
	95% CI	0.8–1.8	0.8–1.8	-		0.6–1.2	0.7–1.4	-		0.7–1.3	0.8–1.4	-
	Week 8
	Number of Participants	45	49	47		48	51	46		93	100	93
	GMT	2895.7	2596.5	2241.8		2091.4	2666.5	2042.1		2448	2632	2140.7
	95% CI	2326.6–3604.0	2059.6–3273.3	1557.6–3226.6		1541.7–2837.2	2087.6–3406.1	1562.5–2668.9		2026.0–2957.9	2229.9–3106.6	1713.4–2674.6
	Estimated Ratio of GMT to Comirnaty RTU	1.3	1.2	-		1	1.3	-		1.1	1.2	-
	95% CI	0.8–2.0	0.8–1.8	-		0.7–1.5	0.9–1.9	-		0.9–1.5	0.9–1.6	-
	Week 13
	Number of Participants	43	44	42		48	49	46		91	93	88
	GMT	3056.7	3242.4	2170.5		2091.4	2747.6	1951.8		2502.2	2971.5	2053.3
	95% CI	2456.0–3804.3	2507.9–4192.0	1588.6–2965.7		1598.2–2736.8	2078.0–3633.1	1442.9–2640.4		2096.8–2985.9	2462.0–3586.4	1659.3–2540.9
	Estimated Ratio of GMT to Comirnaty RTU	1.4	1.5	-		1.1	1.4	-		1.2	1.4	-
	95% CI	1.0–2.0	1.0–2.2	-		0.7–1.6	0.9–2.1	-		0.9–1.6	1.1–1.9	-
	Week 26
	Number of Participants	40	41	36		48	48	44		88	89	80
	GMT	1631.4	1594.6	1097.3		1190.8	1500.4	877		1374	1543.1	970.1
	95% CI	1241.8–2143.3	1186.9–2142.5	749.9–1605.6		862.8–1643.6	1145.5–1965.1	637.1–1207.3		1109.7–1701.3	1269.2–1876.0	762.1–1234.7
	Estimated Ratio of GMT to Comirnaty RTU	1.5	1.5	-		1.4	1.7	-		1.4	1.6	-
	95% CI	0.9–2.3	0.9–2.3	-		0.9–2.1	1.1–2.6	-		1.0–1.9	1.2–2.2	-
	Week 39
	Number of Participants	27	32	26		38	41	38		65	73	64
	GMT	1612.7	1522.2	1246.3		1009.8	1156.5	688.4		1226.5	1304.5	876.2
	95% CI	1213.3–2143.5	1115.4–2077.4	799.2–1943.5		696.2–1464.6	878.6–1522.4	463.5–1022.6		956.9–1572.2	1064.4–1598.9	650.8–1179.6
	Estimated Ratio of GMT to Comirnaty RTU	1.3	1.2	-		1.5	1.7	-		1.4	1.5	-
	95% CI	0.8–2.2	0.7–2.0	-		0.9–2.5	1.1–2.7	-		1.0–2.1	1.0–2.1	-
	Week 52
	Number of Participants	24	30	21		32	33	34		56	63	55
	GMT	1478.9	1088.9	780.2		866.7	840.9	522		1089.8	951	608.5
	95% CI	1097.0–1993.7	751.9–1576.9	463.9–1312.0		589.3–1274.7	584.8–1209.2	340.4–800.3		842.2–1410.1	737.6–1226.2	440.0–841.6
	Estimated Ratio of GMT to Comirnaty RTU	1.9	1.4	-		1.7	1.6	-		1.8	1.6	-
	95% CI	1.1–3.3	0.8–2.6	-		0.9–2.9	0.9–2.8	-		1.2–2.7	1.0–2.3	-
Omicron Variant XBB.1.5
Week 0
Number of Participants		48	50	50		51	53	49		99	103	99
GMT		42.4	27.5	23.3		28.9	23.4	22.1		34.8	25.3	22.7
95% CI		33.1–54.3	21.4–35.3	18.2–29.9		20.5–40.7	17.3–31.6	16.1–30.3		28.1–43.1	20.8–30.7	18.6–27.6
Estimated Ratio of GMT to Comirnaty RTU		1.8	1.2	-		1.3	1.1	-		1.5	1.1	-
95% CI		1.3–2.6	0.8–1.7	-		0.8–2.1	0.7–1.6	-		1.1–2.0	0.8–1.5	-
Week 4
Number of Participants		48	50	49		51	53	49		99	103	98
GMT		102.3	98.5	71.4		56.2	64.1	59.4		75.1	78.9	65.2
95% CI		77.3–135.3	74.5–130.2	52.0–98.2		40.1–78.6	49.2–83.4	45.4–77.8		60.0–94.0	65.0–95.8	53.1–80.0
Estimated Ratio of GMT to Comirnaty RTU		1.4	1.4	-		0.9	1.1	-		1.2	1.2	-
95% CI		0.9–2.2	0.9–2.1	-		0.6–1.5	0.7–1.6	-		0.9–1.6	0.9–1.6	-
Week 8
Number of Participants		45	49	47		48	51	46		93	100	93
GMT		93.3	83.5	55.3		52.6	70.8	45.8		69.4	76.7	50.4
95% CI		71.5–121.8	62.4–111.7	40.4–75.8		36.7–75.5	51.6–97.1	33.8–62.0		55.2–87.4	62.1–94.9	40.6–62.5
Estimated Ratio of GMT to Comirnaty RTU		1.7	1.5	-		1.1	1.5	-		1.4	1.5	-
95% CI		1.1–2.5	1.0–2.3	-		0.7–1.8	1.0–2.4	-		1.0–1.9	1.1–2.1	-
Week 13
Number of Participants		43	44	42		48	49	46		91	93	88
GMT		78.7	83.9	52.1		46.9	65.6	37.7		59.9	73.7	44
95% CI		61.1–101.4	66.4–105.9	37.6–72.2		32.9–66.7	48.3–89.2	28.4–50.0		47.9–74.9	60.7–89.5	35.5–54.4
Estimated Ratio of GMT to Comirnaty RTU		1.5	1.6	-		1.2	1.7	-		1.4	1.7	-
95% CI		1.0–2.3	1.1–2.4	-		0.8–2.0	1.2–2.6	-		1.0–1.9	1.3–2.2	-
Week 26
Number of Participants		40	41	36		48	48	44		88	89	80
GMT		84.3	74.8	46.7		50.4	55.8	31.6		63.7	63.8	37.6
95% CI		62.0–114.5	53.3–104.9	33.0–66.0		36.7–69.2	40.4–76.9	23.8–41.9		50.9–79.7	50.7–80.4	30.2–46.9
Estimated Ratio of GMT to Comirnaty RTU		1.8	1.6	-		1.6	1.8	-		1.7	1.7	-
95% CI		1.1–2.8	1.0–2.6	-		1.0–2.4	1.2–2.7	-		1.2–2.3	1.2–2.3	-
Week 39
Number of Participants		27	32	26		38	41	38		65	73	64
GMT		54.4	43.6	36.9		32.1	28	21.1		40	34	26.5
95% CI		37.7–78.6	31.2–60.9	25.2–54.1		23.3–44.4	20.5–38.4	16.2–27.6		31.3–51.1	27.1–42.8	21.1–33.2
Estimated Ratio of GMT to Comirnaty RTU		1.5	1.2	-		1.5	1.3	-		1.5	1.3	-
95% CI		0.9–2.5	0.7–1.9	-		1.0–2.3	0.9–2.0	-		1.1–2.1	0.9–1.8	-
Week 52
Number of Participants		24	30	21		32	33	34		56	63	55
GMT		35.6	28.9	26.9		28.9	23.2	16		31.6	25.8	19.5
95% CI		25.9–49.0	21.4–39.1	18.4–39.4		20.1–41.6	16.7–32.2	12.8–19.9		24.8–40.3	20.7–32.1	15.9–23.9
Estimated Ratio of GMT to Comirnaty RTU		1.3	1.1	-		1.8	1.4	-		1.6	1.3	-
95% CI		0.8–2.1	0.7–1.7	-		1.2–2.7	1.0–2.1	-		1.2–2.2	1.0–1.8	-
