# Supplementary material for: Safety, immunogenicity, and optimal dosing of VLPCOV-02, a SARS-CoV-2 saRNA vaccine with modified 5-methylcytosine base
Source: iScience. 2026 Jan 21;29(2):114766. doi: 10.1016/j.isci.2026.114766 (PMC12907056; doi:10.1016/j.isci.2026.114766)
Supplement: Table S3. Serum neutralizing antibody titers against SARS-CoV-2 pseudoviruses, related to Results [file mmc4.xlsx]

## Sheet: Table S3
Table S3. Serum neutralizing antibody titers against SARS-CoV-2 pseudoviruses, related to Results
		Non-Elderly				Elderly				Overall
		VLPCOV-02		Comirnaty RTU		VLPCOV-02		Comirnaty RTU		VLPCOV-02		Comirnaty RTU
		3 µg	7.5 µg	30 µg		3 µg	7.5 µg	30 µg		3 µg	7.5 µg	30 µg
	Omicron Variant BA.5
	Week 0
	Number of Participants	48	50	50		51	53	49		99	103	99
	GMT	695.7	444.1	358.2		392.6	336.6	317.8		518.1	385.1	337.6
	95% CI	410.3–1179.8	279.2–706.5	213.2–601.7		231.8–665.1	209.0–541.9	185.0–546.1		357.5–750.9	277.3–534.8	233.6–487.9
	Week 4
	Number of Participants	48	50	49		51	53	49		99	103	98
	GMT	2422.7	1955.3	2121.2		1404.9	1512.8	1664.9		1829.7	1713.5	1879.3
	95% CI	1751.9–3350.4	1377.0–2776.6	1333.7–3373.6		948.5–2080.9	1053.2–2172.9	1148.7–2413.0		1414.2–2367.4	1335.3–2198.7	1402.3–2518.4
	Week 8
	Number of Participants	45	49	47		48	51	46		93	100	93
	GMT	2124.6	1698.6	1623		1216.5	1240.5	1041.5		1593.3	1447	1303.3
	95% CI	1489.8–3029.8	1186.0–2432.8	1042.2–2527.5		795.9–1859.5	832.4–1848.6	685.9–1581.5		1205.2–2106.2	1108.9–1888.3	963.2–1763.4
	Week 13
	Number of Participants	43	44	42		48	49	46		91	93	88
	GMT	2187.2	1840.6	1489.9		1063.9	1078.8	814.3		1495.5	1389	1086.5
	95% CI	1496.0–3197.7	1294.1–2617.8	917.1–2420.5		692.9–1633.3	701.6–1658.8	502.0–1320.9		1115.6–2004.7	1048.1–1840.9	771.7–1529.7
	Week 26
	Number of Participants	40	41	36		48	48	44		88	89	80
	GMT	1831.8	1538.8	1028.9		756.7	963.3	520.9		1131	1195.3	707.6
	95% CI	1228.0–2732.6	1015.6–2331.6	561.5–1885.4		483.1–1185.3	618.6–1500.2	313.5–865.7		826.7–1547.2	881.8–1620.3	479.6–1044.0
	Week 39
	Number of Participants	27	32	26		38	41	38		65	73	64
	GMT	1750	1136.7	839.9		619	489.1	381.3		953.2	707.9	525.5
	95% CI	1036.3–2955.1	663.2–1948.1	404.2–1745.3		369.1–1038.1	292.7–817.4	216.8–670.5		648.8–1400.3	485.6–1031.9	336.5–820.8
	Week 52
	Number of Participants	24	30	21		32	33	34		56	63	55
	GMT	1178.2	684.2	516.7		521.3	349.1	200.9		739.3	481	288.1
	95% CI	693.2–2002.5	406.5–1151.5	220.3–1211.9		277.8–978.1	188.6–646.0	109.2–369.5		482.3–1133.2	321.0–720.7	175.3–473.6
	Gamma Variant
	Week 0
	Number of Participants	48	50	50		51	53	49		99	103	99
	GMT	1623.6	1293.2	955		1331.9	1087.3	963		1466.1	1182.8	958.9
	95% CI	1126.7–2339.7	888.2–1882.8	617.1–1477.9		861.9–2058.0	733.5–1611.6	622.5–1489.6		1106.5–1942.6	904.4–1547.0	708.2–1298.5
	Week 4
	Number of Participants	48	50	49		51	53	49		99	103	98
	GMT	4962.8	5800.6	3215.2		3674.9	4011.5	3251.8		4251.2	4798	3233.4
	95% CI	4011.2–6140.2	4561.0–7377.0	2153.3–4800.7		2706.3–4990.3	2986.2–5388.9	2328.0–4542.1		3524.2–5128.2	3960.7–5812.2	2502.5–4177.9
	Week 8
	Number of Participants	45	49	47		48	51	46		93	100	93
	GMT	5710.8	5934.1	3058.7		3493.3	4454.7	2512.2		4431.2	5126.8	2775
	95% CI	4413.0–7390.2	4584.5–7681.0	2054.9–4552.9		2509.2–4863.3	3252.5–6101.3	1764.0–3577.6		3578.7–5486.8	4186.1–6278.8	2135.0–3606.9
	Week 13
	Number of Participants	43	44	42		48	49	46		91	93	88
	GMT	6568	7160.3	3532.3		3938.9	5077.3	2753.9		5015.4	5974.1	3101.3
	95% CI	5053.5–8536.2	5495.6–9329.3	2464.1–5063.6		2748.5–5645.0	3694.0–6978.8	1859.2–4079.2		3989.8–6304.5	4850.4–7358.1	2382.2–4037.6
	Week 26
	Number of Participants	40	41	36		48	48	44		88	89	80
	GMT	4714.8	4755.6	2462.4		2768.9	3521.2	1564.8		3526.8	4044.1	1918.9
	95% CI	3498.8–6353.3	3524.0–6417.6	1585.8–3823.5		1885.1–4067.2	2494.6–4970.4	1022.9–2393.8		2742.7–4535.0	3215.3–5086.4	1416.0–2600.5
	Week 39
	Number of Participants	27	32	26		38	41	38		65	73	64
	GMT	3781.1	3240.5	1868.9		2073.4	2033.2	1318.5		2661.2	2494.1	1519.3
	95% CI	2689.5–5315.7	2216.0–4738.7	1028.7–3395.5		1293.4–3323.7	1357.4–3045.5	802.6–2166.0		1948.6–3634.3	1884.5–3301.0	1045.7–2207.3
	Week 52
	Number of Participants	24	30	21		32	33	34		56	63	55
	GMT	4161.4	3153.1	1527.7		2338.8	1780.4	880		2993.9	2337.3	1086.3
	95% CI	2718.6–6370.0	2122.5–4684.0	798.1–2924.4		1372.6–3985.2	1122.9–2822.8	532.5–1454.3		2103.0–4262.2	1720.4–3175.3	734.6–1606.3
	Wuhan (wild type)
	Week 0
	Number of Participants	48	50	50		51	53	49		99	103	99
	GMT	1310.7	937.3	750		996.6	1152.8	920.6		1138.2	1042.6	830.1
	95% CI	933.2–1840.8	651.9–1347.7	509.8–1103.4		668.7–1485.2	852.9–1558.1	635.2–1334.0		877.4–1476.4	827.0–1314.3	637.5–1080.7
	Week 4
	Number of Participants	48	50	49		51	53	49		99	103	98
	GMT	2949.3	3047.3	2994.8		2197.5	2789.2	2921.5		2534.5	2911.6	2957.9
	95% CI	2387.4–3643.5	2422.4–3833.3	2161.7–4149.0		1678.5–2877.1	2189.9–3552.6	2242.4–3806.3		2133.9–3010.3	2470.2–3432.0	2406.9–3635.1
	Week 8
	Number of Participants	45	49	47		48	51	46		93	100	93
	GMT	3393.9	3087.8	2223.2		2491.4	2940.9	2293.4		2893.4	3012	2257.7
	95% CI	2636.2–4369.2	2404.3–3965.6	1577.3–3133.7		1866.0–3326.5	2328.2–3714.8	1687.3–3117.3		2388.1–3505.6	2546.2–3563.0	1800.7–2830.7
	Week 13
	Number of Participants	43	44	42		48	49	46		91	93	88
	GMT	2772.3	3205.6	2831.1		2178.5	2807.4	1686.7		2441.3	2989.2	2159.7
	95% CI	2169.4–3542.7	2492.1–4123.3	1889.1–4242.9		1502.1–3159.5	2048.2–3848.0	1220.3–2331.2		1949.5–3057.2	2444.7–3655.1	1669.5–2793.8
	Week 26
	Number of Participants	40	41	36		48	48	44		88	89	80
	GMT	766.7	796.1	575.5		566.7	738	433.7		650.2	764.2	492.6
	95% CI	594.0–989.6	612.2–1035.3	408.7–810.4		421.2–762.6	564.9–964.2	315.9–595.3		533.4–792.5	635.3–919.3	391.5–619.7
	Week 39
	Number of Participants	27	32	26		38	41	38		65	73	64
	GMT	1172.7	696.3	647.4		627.4	732	513.8		813.5	716.1	564.4
	95% CI	810.4–1696.9	502.3–965.0	423.2–990.5		415.7–946.9	507.5–1055.8	338.5–779.9		609.5–1085.8	560.6–914.8	420.0–758.4
	Week 52
	Number of Participants	24	30	21		32	33	34		56	63	55
	GMT	1507.9	1066.9	770.3		1017.2	872	596.9		1204.1	959.9	658
	95% CI	1084.8–2095.9	729.7–1560.1	442.6–1340.9		643.4–1608.2	611.9–1242.8	375.0–950.3		897.7–1615.2	745.3–1236.4	465.0–931.2
	Omicron Variant XBB.1.5
	Week 0
	Number of Participants	48	50	50		51	53	49		99	103	99
	GMT	71.8	46.3	33		48.9	39.7	29.1		58.9	42.8	31
	95% CI	46.7–110.5	29.2–73.6	21.7–50.1		30.6–78.3	25.2–62.4	17.9–47.3		42.9–80.9	31.1–58.8	22.6–42.5
	Week 4
	Number of Participants	48	50	49		51	53	49		99	103	98
	GMT	292.3	281.5	204		163.5	180.5	166.8		216.7	223.9	184.5
	95% CI	220.6–387.3	205.4–385.7	140.2–296.8		110.6–241.8	126.1–258.3	118.4–234.9		169.4–277.2	176.2–284.5	143.6–236.9
	Week 8
	Number of Participants	45	49	47		48	51	46		93	100	93
	GMT	252	224.6	143.1		137.3	155.6	105.5		184.2	186.3	123.1
	95% CI	177.8–357.2	158.5–318.4	95.1–215.4		89.5–210.6	104.7–231.3	73.8–150.7		139.2–243.7	143.2–242.2	94.1–161.0
	Week 13
	Number of Participants	43	44	42		48	49	46		91	93	88
	GMT	243.8	228.9	132.8		122.8	155.2	97.2		169.8	186.5	112.8
	95% CI	172.0–345.5	157.6–332.5	89.5–197.1		78.6–192.0	105.7–228.0	65.4–144.4		126.9–227.2	142.9–243.6	85.6–148.7
	Week 26
	Number of Participants	40	41	36		48	48	44		88	89	80
	GMT	151.9	134.8	80.9		74.5	86	42.5		103	105.8	56.8
	95% CI	105.4–218.8	89.6–202.8	49.4–132.6		47.9–115.8	57.2–129.3	28.3–64.0		76.5–138.5	79.3–141.0	41.4–78.0
	Week 39
	Number of Participants	27	32	26		38	41	38		65	73	64
	GMT	169.4	89.7	75.4		65.2	56.5	33.1		97	69.2	46.2
	95% CI	93.1–308.3	53.6–149.9	40.4–140.7		39.5–107.6	35.1–91.1	20.4–53.6		65.5–143.5	49.0–97.8	31.5–67.9
	Week 52
	Number of Participants	24	30	21		32	33	34		56	63	55
	GMT	117.6	72.3	71.3		93.6	54.2	27.2		103.2	62.1	39.3
	95% CI	71.0–194.9	42.3–123.3	37.0–137.3		52.2–167.8	31.9–92.0	16.3–45.3		70.1–152.0	43.0–89.7	26.1–59.2
